# Supplementary material for: Authenticity of Hay Milk vs. Milk from Maize or Grass Silage by Lipid Analysis
Source: Foods. 2021 Nov 26;10(12):2926. doi: 10.3390/foods10122926 (PMC8700964; doi:10.3390/foods10122926)
Supplement: Supplementary file 1 [file foods-10-02926-s001.zip]

Archive with 1 entries (1 files):
- foods-1426156-supplementary.xlsx
