# Supplementary material for: Authenticity of Hay Milk vs. Milk from Maize or Grass Silage by Lipid Analysis
Source: Foods. 2021 Nov 26;10(12):2926. doi: 10.3390/foods10122926 (PMC8700964; doi:10.3390/foods10122926)
Supplement: Supplementary file 1 [file foods-10-02926-s001.zip › foods-1426156-supplementary.xlsx]

## Sheet: predicted-TAGs-with-CN_PN-formu
#	Molecular Weight3	Formula	CN	DB
1	302.173	C15 H26 O6	12	0		Supplementary Table S1. Mass list to match 253 groups of TAG molecular species with the same number of carbons (CN) and number of double bonds (DB) in the FA residues with the entries of the peak table generated in Compound Discoverer
2	330.204	C17 H30 O6	14	0
3	358.236	C19 H34 O6	16	0
4	386.267	C21 H38 O6	18	0
5	414.298	C23 H42 O6	20	0
6	440.314	C25 H44 O6	22	1
7	442.329	C25 H46 O6	22	0
8	456.345	C26 H48 O6	23	0
9	468.345	C27 H48 O6	24	1
10	470.361	C27 H50 O6	24	0
11	484.376	C28 H52 O6	25	0
12	494.361	C29 H50 O6	26	2
13	496.376	C29 H52 O6	26	1
14	498.392	C29 H54 O6	26	0
15	512.408	C30 H56 O6	27	0
16	516.345	C31 H48 O6	28	5
17	518.361	C31 H50 O6	28	4
18	522.392	C31 H54 O6	28	2
19	524.408	C31 H56 O6	28	1
20	526.423	C31 H58 O6	28	0
21	540.439	C32 H60 O6	29	0
22	542.361	C33 H50 O6	30	6
23	544.376	C33 H52 O6	30	5
24	546.392	C33 H54 O6	30	4
25	550.423	C33 H58 O6	30	2
26	552.439	C33 H60 O6	30	1
27	554.455	C33 H62 O6	30	0
28	568.47	C34 H64 O6	31	0
29	570.392	C35 H54 O6	32	6
30	572.408	C35 H56 O6	32	5
31	574.423	C35 H58 O6	32	4
32	578.455	C35 H62 O6	32	2
33	580.47	C35 H64 O6	32	1
34	582.486	C35 H66 O6	32	0
35	594.486	C36 H66 O6	33	1
36	596.502	C36 H68 O6	33	0
37	598.423	C37 H58 O6	34	6
38	600.439	C37 H60 O6	34	5
39	602.455	C37 H62 O6	34	4
40	606.486	C37 H66 O6	34	2
41	608.502	C37 H68 O6	34	1
42	610.517	C37 H70 O6	34	0
43	622.517	C38 H70 O6	35	1
44	624.533	C38 H72 O6	35	0
45	626.455	C39 H62 O6	36	6
46	628.47	C39 H64 O6	36	5
47	630.486	C39 H66 O6	36	4
48	632.502	C39 H68 O6	36	3
49	634.517	C39 H70 O6	36	2
50	636.533	C39 H72 O6	36	1
51	638.549	C39 H74 O6	36	0
52	648.533	C40 H72 O6	37	2
53	650.549	C40 H74 O6	37	1
54	652.564	C40 H76 O6	37	0
55	654.486	C41 H66 O6	38	6
56	656.502	C41 H68 O6	38	5
57	658.517	C41 H70 O6	38	4
58	660.533	C41 H72 O6	38	3
59	662.549	C41 H74 O6	38	2
60	664.564	C41 H76 O6	38	1
61	666.58	C41 H78 O6	38	0
62	670.517	C42 H70 O6	39	5
63	672.533	C42 H72 O6	39	4
64	676.564	C42 H76 O6	39	2
65	678.58	C42 H78 O6	39	1
66	680.502	C43 H68 O6	40	7
67	680.595	C42 H80 O6	39	0
68	682.517	C43 H70 O6	40	6
69	684.533	C43 H72 O6	40	5
70	686.549	C43 H74 O6	40	4
71	688.564	C43 H76 O6	40	3
72	690.58	C43 H78 O6	40	2
73	692.595	C43 H80 O6	40	1
74	694.611	C43 H82 O6	40	0
75	696.533	C44 H72 O6	41	6
76	698.549	C44 H74 O6	41	5
77	700.564	C44 H76 O6	41	4
78	704.595	C44 H80 O6	41	2
79	706.611	C44 H82 O6	41	1
80	708.533	C45 H72 O6	42	7
81	708.627	C44 H84 O6	41	0
82	710.549	C45 H74 O6	42	6
83	712.564	C45 H76 O6	42	5
84	714.58	C45 H78 O6	42	4
85	716.595	C45 H80 O6	42	3
86	718.611	C45 H82 O6	42	2
87	720.627	C45 H84 O6	42	1
88	722.642	C45 H86 O6	42	0
89	724.564	C46 H76 O6	43	6
90	726.58	C46 H78 O6	43	5
91	728.595	C46 H80 O6	43	4
92	730.517	C47 H70 O6	44	10
93	732.533	C47 H72 O6	44	9
94	732.627	C46 H84 O6	43	2
95	734.549	C47 H74 O6	44	8
96	734.642	C46 H86 O6	43	1
97	736.564	C47 H76 O6	44	7
98	736.658	C46 H88 O6	43	0
99	738.58	C47 H78 O6	44	6
100	740.595	C47 H80 O6	44	5
101	742.611	C47 H82 O6	44	4
102	744.627	C47 H84 O6	44	3
103	746.642	C47 H86 O6	44	2
104	748.658	C47 H88 O6	44	1
105	750.674	C47 H90 O6	44	0
106	752.595	C48 H80 O6	45	6
107	754.611	C48 H82 O6	45	5
108	756.533	C49 H72 O6	46	11
109	756.627	C48 H84 O6	45	4
110	758.549	C49 H74 O6	46	10
111	760.564	C49 H76 O6	46	9
112	760.658	C48 H88 O6	45	2
113	762.58	C49 H78 O6	46	8
114	762.674	C48 H90 O6	45	1
115	764.595	C49 H80 O6	46	7
116	764.689	C48 H92 O6	45	0
117	766.611	C49 H82 O6	46	6
118	768.627	C49 H84 O6	46	5
119	770.642	C49 H86 O6	46	4
120	772.658	C49 H88 O6	46	3
121	774.674	C49 H90 O6	46	2
122	776.689	C49 H92 O6	46	1
123	778.705	C49 H94 O6	46	0
124	780.627	C50 H84 O6	47	6
125	782.549	C51 H74 O6	48	12
126	782.642	C50 H86 O6	47	5
127	784.564	C51 H76 O6	48	11
128	784.658	C50 H88 O6	47	4
129	786.58	C51 H78 O6	48	10
130	786.674	C50 H90 O6	47	3
131	788.595	C51 H80 O6	48	9
132	788.689	C50 H92 O6	47	2
133	790.611	C51 H82 O6	48	8
134	790.705	C50 H94 O6	47	1
135	792.627	C51 H84 O6	48	7
136	792.721	C50 H96 O6	47	0
137	794.642	C51 H86 O6	48	6
138	796.658	C51 H88 O6	48	5
139	798.674	C51 H90 O6	48	4
140	800.689	C51 H92 O6	48	3
141	802.705	C51 H94 O6	48	2
142	804.721	C51 H96 O6	48	1
143	806.736	C51 H98 O6	48	0
144	808.658	C52 H88 O6	49	6
145	810.58	C53 H78 O6	50	12
146	810.674	C52 H90 O6	49	5
147	812.595	C53 H80 O6	50	11
148	812.689	C52 H92 O6	49	4
149	814.611	C53 H82 O6	50	10
150	814.705	C52 H94 O6	49	3
151	816.627	C53 H84 O6	50	9
152	816.721	C52 H96 O6	49	2
153	818.642	C53 H86 O6	50	8
154	818.736	C52 H98 O6	49	1
155	820.658	C53 H88 O6	50	7
156	820.752	C52 H100 O6	49	0
157	822.674	C53 H90 O6	50	6
158	824.689	C53 H92 O6	50	5
159	826.705	C53 H94 O6	50	4
160	828.721	C53 H96 O6	50	3
161	830.736	C53 H98 O6	50	2
162	832.752	C53 H100 O6	50	1
163	834.674	C54 H90 O6	51	7
164	834.768	C53 H102 O6	50	0
165	836.689	C54 H92 O6	51	6
166	838.611	C55 H82 O6	52	12
167	838.705	C54 H94 O6	51	5
168	840.627	C55 H84 O6	52	11
169	840.721	C54 H96 O6	51	4
170	842.642	C55 H86 O6	52	10
171	842.736	C54 H98 O6	51	3
172	844.658	C55 H88 O6	52	9
173	844.752	C54 H100 O6	51	2
174	846.674	C55 H90 O6	52	8
175	846.768	C54 H102 O6	51	1
176	848.689	C55 H92 O6	52	7
177	848.783	C54 H104 O6	51	0
178	850.705	C55 H94 O6	52	6
179	852.721	C55 H96 O6	52	5
180	854.736	C55 H98 O6	52	4
181	856.752	C55 H100 O6	52	3
182	858.768	C55 H102 O6	52	2
183	860.783	C55 H104 O6	52	1
184	862.705	C56 H94 O6	53	7
185	862.799	C55 H106 O6	52	0
186	864.721	C56 H96 O6	53	6
187	866.642	C57 H86 O6	54	12
188	866.736	C56 H98 O6	53	5
189	868.658	C57 H88 O6	54	11
190	868.752	C56 H100 O6	53	4
191	870.674	C57 H90 O6	54	10
192	870.768	C56 H102 O6	53	3
193	872.689	C57 H92 O6	54	9
194	872.783	C56 H104 O6	53	2
195	874.705	C57 H94 O6	54	8
196	874.799	C56 H106 O6	53	1
197	876.721	C57 H96 O6	54	7
198	876.815	C56 H108 O6	53	0
199	878.736	C57 H98 O6	54	6
200	880.752	C57 H100 O6	54	5
201	882.768	C57 H102 O6	54	4
202	884.689	C58 H92 O6	55	10
203	884.783	C57 H104 O6	54	3
204	886.705	C58 H94 O6	55	9
205	886.799	C57 H106 O6	54	2
206	888.721	C58 H96 O6	55	8
207	888.815	C57 H108 O6	54	1
208	890.736	C58 H98 O6	55	7
209	890.83	C57 H110 O6	54	0
210	892.752	C58 H100 O6	55	6
211	894.674	C59 H90 O6	56	12
212	894.768	C58 H102 O6	55	5
213	896.689	C59 H92 O6	56	11
214	896.783	C58 H104 O6	55	4
215	898.705	C59 H94 O6	56	10
216	900.721	C59 H96 O6	56	9
217	902.736	C59 H98 O6	56	8
218	904.752	C59 H100 O6	56	7
219	906.768	C59 H102 O6	56	6
220	908.783	C59 H104 O6	56	5
221	910.705	C60 H94 O6	57	11
222	910.799	C59 H106 O6	56	4
223	912.721	C60 H96 O6	57	10
224	914.736	C60 H98 O6	57	9
225	916.752	C60 H100 O6	57	8
226	918.768	C60 H102 O6	57	7
227	920.689	C61 H92 O6	58	13
228	920.783	C60 H104 O6	57	6
229	922.705	C61 H94 O6	58	12
230	924.721	C61 H96 O6	58	11
231	926.736	C61 H98 O6	58	10
232	928.752	C61 H100 O6	58	9
233	930.768	C61 H102 O6	58	8
234	932.783	C61 H104 O6	58	7
235	934.799	C61 H106 O6	58	6
236	936.721	C62 H96 O6	59	12
237	938.736	C62 H98 O6	59	11
238	940.752	C62 H100 O6	59	10
239	944.689	C63 H92 O6	60	15
240	946.705	C63 H94 O6	60	14
241	948.721	C63 H96 O6	60	13
242	950.736	C63 H98 O6	60	12
243	952.752	C63 H100 O6	60	11
244	954.768	C63 H102 O6	60	10
245	964.752	C64 H100 O6	61	12
246	970.705	C65 H94 O6	62	16
247	972.721	C65 H96 O6	62	15
248	974.736	C65 H98 O6	62	14
249	976.752	C65 H100 O6	62	13
250	978.768	C65 H102 O6	62	12
251	996.721	C67 H96 O6	64	17
252	998.736	C67 H98 O6	64	16
253	1022.74	C69 H98 O6	66	18
